# Supplementary material for: Does a priming warm-up influence the incidence of V˙O2pl during a ramp test and verification phase?
Source: PLoS One. 2025 Jan 8;20(1):e0313698. doi: 10.1371/journal.pone.0313698 (PMC11709320; doi:10.1371/journal.pone.0313698)
Supplement: S1 Data — (XLSX) [file pone.0313698.s001.xlsx]

## Sheet: Basic+Gas_variable+Bla
Subject	Body mass (Kg)	Height (cm)	Age	Estimated HRmax	W-RVO2 N	W-RVO2 P	W-AVO2 N	W-AVO2 P	W-RV̇CO2 N	W-RV̇CO2 P	W-AV̇CO2 N	W-AV̇CO2 P	W-RER N	W-RER P	W-VE N	W-VE P	W-PO N	W-PO P	W-RPE N	W-RPE P	W-HR N	W-HR P	W-AP HR% N	W-AP HR% P	R-VO2max N	R-VO2max P	R-V̇CO2 N	R-V̇CO2 P	R-RER N	R-RER P	R-VE N	R-VE P	R-PO N	R-PO P	R-Duration N	R-Duration P	R-GET N	R-GET P	R-RCP N	R-RCP P	R-RPE N	R-RPE P	R-HR N	R-HR P	V-RVO2 N	V-RVO2 P	V-AVO2 N	V-AVO2 P	V-RV̇CO2 N
1	83.9	178	45	176	22.0154	49.2757	1.84709	4.15887	19.296	54.0255	1.61896	4.55975	0.940188	1.14997	46.1407	127.761	100	295	10	20	102	165	58	94	48.37	47.98	53.5059	54.41	1.10615	1.14379	123.55	132.951	355.3	348.1	9.507	9.269	24.3	25.5122	34.19	39.591	20	19	165	168	47.8069	47.8998	4.011	4.04274	55.9545
2	95.2	198.5	31	185	20.144	52.5583	1.91771	5.0992	15.8894	50.1599	1.51267	4.86651	0.845338	1.00806	34.4975	109.162	100	397	7	19	98	164	53	89	62.19	57.1	64.408	59.4839	1.03562	1.04141	148.132	127.892	475.3	445.3	13.512	12.5	31.7958	30.6248	52.4693	50.6524	19	19	184	178	55.0988	53.4965	5.2454	5.05629	56.6316
3	85.57	188.4	35	183	20.6689	46.6288	1.76864	4.00402	16.723	54.9647	1.43098	4.73668	0.923104	1.27372	30.4963	146.354	100	316	7	20	125	179	68	98	48.6	47.9	56.2166	53.6898	1.15631	1.11872	133.372	131.482	385.3	350.5	10.51	9.352	28.62	28.6226	40.12	40.1152	19	20	185	186	47.3833	46.3275	4.05459	4.91918	5.34461
4	55.32	165	45	176	26.6153	56.1231	1.47236	3.13335	22.6422	59.4363	1.25256	3.31833	0.890166	1.124	31.0567	93.3179	100	244	7	20	116	179	66	94	55.5	54.76	62.9077	61.4406	1.13341	1.14069	91.965	97.3345	295	304.9	7.508	7.836	34.67	34.6716	51.62	51.6252	17	18	169	173	55.2151	49.5639	2.99675	2.76716	65.1755
5	66.2	177.7	33	184	23.5914	47.2818	1.56175	3.135	21.6398	59.9511	1.43255	3.975	0.952976	1.28711	30.0602	95.9675	100	283	7	20	102	174	55	95	51.5	52.46	64.8613	68.952	1.25879	1.35282	102.265	116.939	321.4	340	8.383	9	36.84	37.997	49.2566	48.1791	20	20	176	179	50.314	50.2542	3.33078	3.332	66.0323
6	86.32	178.5	19	194	18.9753	45.4735	1.638	4.02	17.3102	52.3229	1.494	4.625	0.915783	1.16461	31.2804	141.289	100	274	12	20	122	201	63	103	45.04	44.12	54.3602	52.334	1.21374	1.18625	147.294	138.636	323.2	310	8.44	8.01	28.9184	27.7772	38.5645	38.8522	19	19	193	198	43.5151	44.0184	3.755	3.891	50.1587
7	80.7	188	48	173	18.6833	44.495	1.508	3.577	15.241	51.3026	1.322	4.125	0.88605	1.23503	30.3679	101.948	100	271	7	16	112	175	65	101	46.28	44.57	58.87	57.3163	1.28081	1.30602	118.843	122.008	320	333	8.33	8.77	31.8606	29.8227	39.9186	36.9527	20	20	179	183	45.9425	44.6529	3.708	3.59	53.0076
8	83.33	185.1	40	179	22.0393	43.5506	1.63531	3.62907	18.7534	50.8898	1.42506	4.65304	0.927311	1.35894	29.8699	136.537	100	299	11	17	109	164	63	92	46.84	46.52	58.7409	56.2205	1.27925	1.25319	158.724	143.21	340	340	9	9.01	32.4422	29.4609	39.1637	38.1073	20	20	175	178	48.9617	41.4184	3.63296	3.4514	4.62588
9	71.68	182.8	34	183	24.7981	49.6678	1.778	3.631	20.9041	55.8685	1.499	4.084	0.883966	1.19529	28.1595	91.3114	100	337	9	20	119	173	65	95	54.16	51.1	66.12	57.33	1.26	1.13	103.4	95.4	394	370	10.8	10	39.23	34.37	48.73	47.49	19	19	185	173	51.6742	48.5866	3.705	3.552	64.0238
10	71.8	169	25	190	22.1448	46.9525	1.59	3.36086	20.925	54.03	1.502	3.86747	0.982059	1.21008	35.2523	102.181	100	246	9	17	126	176	66	93	47.06	48.9239	57.44	57.884	1.25	1.18314	115.28	116.109	290	305	7.33	7.833	25.68	28.3036	37.5	39.6807	20	20	183	184	48.1316	45.0605	3.456	3.226	58.266
11	84.9	187.6	43	177	19.2228	45.6694	1.63201	3.87505	18.0006	46.2734	1.52825	3.9263	0.940777	1.04409	25.5202	98.398	100	283	8	15	110	163	62	92	55.0245	55.8383	64.5075	60.7441	1.17234	1.08947	165.166	160.354	413.5	409	11.45	11.3	29.8476	31.7378	39.6183	41.0127	19	19	188	184	52.5571	54.5982	4.4621	4.63266	64.021
W -: Warm up
R -: Ramp test
V-: Verification phase
N : Normal visit (First visit)
P : Primed visit (Second visit)
RVO2 : Relative oxygen uptake
AVO2 : Absolute oxygen uptake
[truncated: 29 more columns]

## Sheet: Data for VO2slope
Power Output (W)/VO2 (ml/min)	S1V1	S2V1	S3V1	S4V1	S5V1	S6V1	S7V1	S8V1	S9V1	S10V1	S11V1	S1V2	S2V2	S3V2	S4V2	S5V2	S6V2	S7V2	S8V2	S9V2	S10V2	S11V2
100	1579	1489.88	1577.91	1414.53	1451.77	1396.66	1409.02	1699.93	1574.42	1316.89	1630.17	1490.06	1345.18	1465.78	1335.42	1377.62	1489.88	1510.7	1524.94	1515.34	1461.78	1636.86
130	1845.8	1828.79	1782.42	1644.11	1631.83	1822.22	1718.1	1699.93	1715.2	1520.1	1603.2	1714.92	1885.91	1802.28	1516.87	1545.11	1656.48	1660.81	1747.43	1795.83	1619.94	1876.92
160	2188.95	2196.26	2171.77	1924.58	1925.1	1935.29	2155.5	2140.75	2152.94	2003.78	1953.26	2141.13	2151.52	2076.7	1918.5	1751.65	1854.15	1931.96	2101.58	1975.65	1933.91	2107.98
190	2391.99	2417.13	2417.35	2237.69	2320.97	2496.37	2571.91	2348.24	2440.92	2243.63	2534.06	2426.39	2404.75	2449.23	2159.14	2185.92	2397.97	2407.28	2455.74	2346.78	2311.92	2694.54
220	2730.95	2828.39	2808.41	2561.32	2438.81	2669.88	2783.34	2889.88	2758.29	2501.49	2655.08	2883.64	2915.98	2650.8	2450.12	2515.6	2782.96	2612.26	2880.72	2670.52	2497.9	2765.74
250	3101.78	3167.3	3151.54	2782.04	2803.57	3314.69	3221.54	3264.04	3056.54	2851.47	3143.74	3209.18	2977.86	2940.26	2750.51	2682.42	3140.32	2885.03	3175.71	2873.9	2899.58	3025.48
280	3399.63	3500.5	3403.97	2965.15	3261.01	3689.32	3489.47	3527.36	3225.86	3253.04	3363.6	3588.4	3431.01	3432.66	2968.47	3029.31	3502	3270.77	3483.19	3050.11	3304.43	3567.95
310	3793.96	3776.58	3636.72	3070.81	3411.29	3887.85	3735.6	3854.85	3640.39		3842.25	3849.33	3881.3	3702.04	2890.47	3266.31	3808.44	3576.62	3876.51	3431.97	3512.73	3835.65
340	4059.08	4090.74	3926.81		3257.7	3866.27	3325.65	3826.51	3797.25		4172.1	4026.36	4094.55	3867.44		3374.21		3374.87	3727.35	3566.77		4274.51
370	4012.1	4468.69	4136.45						3831.97		4476.99	3991.96	4477.26	4106.68						3625.45		4689.62
400		4738.1	4160.41						3582.2		4671.58		4759.05									4733.65
430		4995.14									4651.27		5215.06									4517.93
460		5449.25											5437.82
490		5921.44
510
